# Supplementary material for: Tissue-Specific Tolerance to High-Temperature and Nutrient-Poor Conditions in a Canopy-Forming Macroalga, Surviving at an Ocean Warming Hotspot
Source: Plants (Basel). 2024 Jun 18;13(12):1689. doi: 10.3390/plants13121689 (PMC11207237; doi:10.3390/plants13121689)
Supplement: Supplementary file 1 [file plants-13-01689-s001.zip]

Archive with 1 entries (1 files):
- plants-3057394-supplementary.xlsx
