# Supplementary material for: Tissue-Specific Tolerance to High-Temperature and Nutrient-Poor Conditions in a Canopy-Forming Macroalga, Surviving at an Ocean Warming Hotspot
Source: Plants (Basel). 2024 Jun 18;13(12):1689. doi: 10.3390/plants13121689 (PMC11207237; doi:10.3390/plants13121689)
Supplement: Supplementary file 1 [file plants-13-01689-s001.zip › plants-3057394-supplementary.xlsx]

## Sheet: Fig1Data
	Seawater temperature			Month	Shoot length (cm)
Month	Site A	Site D		Apr	70.5
Apr	22	22		Apr	62.2
June	25	25		Apr	55.5
August	29	30		Apr	48.5
October		25		Apr	43.2
December	20	20		Apr	48.5
February	20	19		Apr	37.3
				June	105.8
				June	95.2
				June	87.3
				June	87.5
				June	62.2
				June	63.5
				June	62.1
				June	42.2
				August	7.1
				August	5.3
				August	4.8
				August	3.1
				August	2.4
				August	2.9
				August	3.4
				December	13.6
				December	14
				December	14.2
				December	13.2
				December	10.5
				December	12.1
				December	8.5
				February	36.5
				February	40
				February	29.7
				February	25.5
				February	27.5
				February	23.5
				February	20.5

## Sheet: Fig2Data
Light	Temp	HoldfastGR	Emergence	Initial holdfast weight (mg)	Final holdfast weight (mg)	Final shoot number			Light	Temp	ShootGR	Initial shoot weight (mg)	Final shoot weight (mg)
Low	20	0.351572	0	2.9	3.2	0			Low	20	1.55303	56.6	63.1
Low	20	1.37737	1.65035	5.1	7.5	1			Low	20	2.05984	24.5	28.3
Low	20	1.54333	0	3.7	5.7	0			Low	20	1.394	40	44.1
Low	20	1.72295	2.61574	5	8.1	2			Low	20	2.1711	32.9	38.3
Low	20	1.76677	3.832	5	8.2	4			Low	30	0.611544	50.3	52.5
Low	20	1.82438	3.3007	3	5	3			Low	30	1.68261	29.6	33.3
Low	30	0.437865	2.61574	4.6	5.2	2			Low	30	-3.4672	41.3	32.4
Low	30	0.0840375	3.3007	4.2	4.3	3			Low	30	-0.165155	34.8	34.4
Low	30	-0.429087	3.3007	5.3	4.7	3			High	20	3.17137	52.3	65.3
Low	30	0.538653	4.26609	4.3	5	5			High	20	0.102407	27.8	28
Low	30	0.140074	4.95105	5	5.2	7			High	20	2.29852	40.1	47.1
Low	30	1.8789	3.3007	1.3	2.2	3			High	20	2.56954	34	40.7
High	20	0.906359	3.3007	4.5	5.8	3			High	30	-8.98799	45.4	24.2
High	20	1.15638	4.26609	6.8	9.4	5			High	30	-7.26642	30.6	18.4
High	20	1.6267	2.61574	2.6	4.1	2			High	30	-6.78156	42.6	26.5
High	20	1.1077	1.65035	4.4	6	1			High	30	-1.19117	37.5	34.5
High	20	1.79966	2.61574	2.9	4.8	2
High	20	2.27888	6.28347	2.8	5.3	13
High	30	1.47333	3.832	4.7	7.1	4
High	30	1.50812	3.832	5.9	9	4
High	30	1.64119	3.832	2.4	3.8	4
High	30	2.72193	6.88184	3.5	7.5	17
High	30	2.3502	4.95105	2.9	5.6	7
High	30	1.69794	6.28347	4.6	7.4	13

## Sheet: Fig3Data
Temp	HoldfastGR28	Emergence28	HoldfastGR28-42	Emergence28-42	Initial holdfast weight (mg)	Holdfast weight after 28 d	Holdfast weight after 42 d	Shoot number after 28 d	Shoot number after 42 d		Temp	ShootGR	Initial shoot weight (mg)	Final shoot weight (mg)
30	0.613751	0	0.185539	11.496	3.2	3.8	3.9	0	4		30	-2.16222	65.5	56.3
30	0.230495	2.47553	0.433033	4.95105	4.5	4.8	5.1	1	3		30	2.98242	99.5	122.6
30	0.550538	6.39914	0.587415	1.10108	3	3.5	3.8	5	6		30	-4.25589	52.4	38.9
30	0.855974	8.22352	0.562721	3.35717	4.8	6.1	6.6	9	15		30	-6.44161	79.9	50.9
30	0.897552	3.92362	0.460989	6.05213	3.5	4.5	4.8	2	6		32	-4.52903	70.3	51.2
30	0.255211	0	-0.779995	0	2.7	2.9	2.6	0	0		32	2.15524	91.5	106.4
32	0.505895	0	0.264581	11.496	4.6	5.3	5.5	0	4		32	-4.26186	53.5	39.7
32	0.580425	0	0.348501	17.1278	3.4	4	4.2	0	10		32	3.23677	87.3	109.5
32	0.631895	0	-0.195707	0	3.1	3.7	3.6	0	0		34	-1.34327	54.6	49.7
32	-1.53851	0	-0.280148	9.9021	4	2.6	2.5	0	3		34	-13.2237	85.8	34
32	-1.02744	0	0	0	4	3	3	0	0		34	-6.10764	73.3	47.8
32	1.69449	2.47553	0.460989	4.95105	2.8	4.5	4.8	1	3		34	-14.4118	99	36.1
34	-0.384395	3.92362	-2.05487	0	4.9	4.4	3.3	2	2		36	-8.13122	73.5	41.6
34	-0.255211	0	-0.269574	0	2.9	2.7	2.6	0	0		36	-14.036	59.3	22.2
34	-0.0802602	0	-0.332286	0	4.5	4.4	4.2	0	0		36	-11.8194	84.4	36.9
34	-0.493394	2.47553	-5.22063	0	3.1	2.7	1.3	1	1		36	-1.4939	84.6	76.2
34	-0.198464	3.92362	-0.866863	0	3.7	3.5	3.1	2	2		38	-2.38994	75.3	63.7
34	0.223287	0	-2.27467	0	3.1	3.3	2.4	0	0		38	-2.35995	44	37.3
36	-0.0927696	2.47553	-0.794469	0	3.9	3.8	3.4	1	1		38	-6.39315	86.2	55.1
36	-0.301991	3.92362	-0.213235	0	3.7	3.4	3.3	2	2		38	-3.24508	99.9	79.6
36	-0.310755	0	0	0	3.6	3.3	3.3	0	0
36	-0.166143	0	-0.905369	0	4.4	4.2	3.7	0	0
36	-0.198464	0	-0.640087	0	3.7	3.5	3.2	0	0
36	-0.134787	0	-1.87403	0	2.7	2.6	2	0	0
38	0	0	-1.17914	0	4.6	4.6	3.9	0	0
38	-0.255211	2.47553	-1.1453	0	2.9	2.7	2.3	1	1
38	-0.193097	2.47553	-0.62151	0	3.8	3.6	3.3	1	1
38	0.103527	0	-0.207054	0	3.4	3.5	3.4	0	0
38	-0.0904207	2.47553	-0.376027	0	4	3.9	3.7	1	1
38	-0.518507	0	-0.460989	0	3.7	3.2	3	0	0

## Sheet: Fig4Data
Site	Name	Latitude	Longitude	Sample	Variable	Oct	Nov	Dec	Jan	Feb	Mar	Apr	May	Jun	Jul	Aug	Sep
A	Azako	30.6848	131.064	Seawater	DIN	1.8459	0.30885	2.0089	1.0328	0.59325	1.99515	1.1061	1.04625	3.6021	1.89175	0.5903	3.02805
B	Iseki	30.796	131.074	Seawater	DIN									5.76	2.8082	4.18395	3.1854
C	Minato	30.8119	131.068	Seawater	DIN	2.9058	3.7948	2.9735	1.6719	1.5336	5.8746	1.6534	3.3721	2.88825	2.1128	1.55595	1.7278
D	Kubota	30.825	131.062	Seawater	DIN	3.36565	1.202	3.2447	0.59285	6.19365	17.073	0.5414	2.42925	2.66315	2.358	0.87085	2.1556
F	Kaminofuruta	30.8039	131.023	Seawater	DIN			6.6772	8.2548	1.2021	6.25655	0.58655	1.56945	0.7745	2.6249	0.5045	1.7835
G	Kerizaki	30.7581	131.004	Seawater	DIN	1.3807	0.34695	1.78445	0.59465	0.3968	0.7213	0.8481	1.52775	1.05785	7.5163	0.87205	1.1038
I	Amadomari	30.7263	130.984	Seawater	DIN	1.63345	0	3.4126	1.0409	1.23315	1.25865	0.71495	1.22285	4.3663	1.41	3.215	1.54345
J	Kamiyokino	30.6865	130.957	Seawater	DIN	1.6112	0.4855	1.9933	1.23455	0.6746	1.4046	0.95445	2.08185	5.7867	3.188	2.3454	1.243
K	Sumiyoshi	30.6662	130.945	Seawater	DIN						0.9609	0.5337	0.57995	4.7193	2.7728	1.90225	2.8339
A	Azako	30.6885	131.064	River	DIN	23.4413	133.079	82.1086	142.227	64.5311	64.4703	41.7905	28.8221	51.5542	44.7572	14.726	33.8248
C	Minato	30.8127	131.064	River	DIN	2.13145	5.2815	22.25	3.96225	1.9455	7.40575	19.3723	11.2237	24.4702	26.3493	18.7214	23.0197
D	Kubota	30.8248	131.062	River	DIN	28.9077	49.3937	32.6345	45.008	35.3131	64.9375	53.6091	41.88	12.8646	40.7244	40.6095	2.7422
K	Sumiyoshi	30.6651	130.948	River	DIN						37.6777	28.7681	23.5839	33.8866	42.2625	25.4029	27.8057
A	Azako	30.6885	131.064	River	Nloadingkg/日	28.8371	163.712	101.009	174.966	79.3852	79.3103	51.41	35.4565	63.4212	55.0597	18.1158	41.6108
C	Minato	30.8127	131.064	River	Nloadingkg/日	0.969105	2.40134	10.1164	1.80151	0.884559	3.36717	8.80799	5.10307	11.1258	11.9802	8.51207	10.4663
D	Kubota	30.8248	131.062	River	Nloadingkg/日	0.329229	0.562543	0.371673	0.512595	0.40218	0.739571	0.610553	0.47697	0.146514	0.463809	0.4625	0.0312308
A	Azako	30.6848	131.064	Seawater	DIP	0.04035	0.14005	0.19605	0.06445	0.09825	0.12215	0.2965	0.15965	0.3458	0.147	0.0904	0.24175
B	Iseki	30.796	131.074	Seawater	DIP									0.40425	0.611	0.81745	0.26135
C	Minato	30.8119	131.068	Seawater	DIP	0.1343	0.4118	0.2737	0.2175	0.17135	0.66455	0.22995	0.23835	0.28615	0.29655	0.0803	0.2614
D	Kubota	30.825	131.062	Seawater	DIP	0.0789	0.0597	0.1849	0.09395	4.052	0.09695	0.159	0.20075	0.27305	0.2441	0.22145	0.5149
F	Kaminofuruta	30.8039	131.023	Seawater	DIP			0.5855	0.151	0.1176	0.7294	0.0903	0.1734	0.1182	1.03905	0	0.31795
G	Kerizaki	30.7581	131.004	Seawater	DIP	0.021	0.12345	0.203	0.092	0.0617	0.08095	0.09645	0.18305	0.11485	1.26375	0.04575	0.47625
I	Amadomari	30.7263	130.984	Seawater	DIP	0.0448	0.18455	0.91065	0.1474	0.25055	0.15155	0.49205	0.15075	0.5174	0.181	0.386	0.3142
J	Kamiyokino	30.6865	130.957	Seawater	DIP	0.0381	0.16195	0.28325	0.12015	0.1375	0.11015	0.1604	0.17215	0.4541	0.2509	0.19945	0.21045
K	Sumiyoshi	30.6662	130.945	Seawater	DIP						0.13465	0.1248	2.0074	0.3732	0.3341	0.6212	0.41605
A	Azako	30.6885	131.064	River	DIP	3.5845	34.195	10.401	31.4725	12.305	2.3285	2.51875	1.79915	1.911	3.3745	2.7855	4.204
C	Minato	30.8127	131.064	River	DIP	0.1963	0.8836	3.218	0.64395	0.3686	0.6016	1.3765	1.39395	1.6355	3.2605	5.2545	3.8735
D	Kubota	30.8248	131.062	River	DIP	3.9335	5.658	4.22425	2.133	1.2893	2.19875	2.42325	1.76775	1.89335	4.5595	7.0185	3.8045
K	Sumiyoshi	30.6651	130.948	River	DIP						1.7735	1.7395	1.5523	1.33505	4.067	4.692	3.999
A	Azako	30.6885	131.064	River	Ploadingkg/日	9.7477	92.9899	28.2845	85.5864	33.4622	6.33213	6.84949	4.89261	5.19678	9.17662	7.57489	11.4324
C	Minato	30.8127	131.064	River	Ploadingkg/日	0.197296	0.888085	3.23433	0.647218	0.370471	0.604653	1.38349	1.40103	1.6438	3.27705	5.28117	3.89316
D	Kubota	30.8248	131.062	River	Ploadingkg/日	0.0990299	0.142446	0.10635	0.0537005	0.0324595	0.0553558	0.0610078	0.0445049	0.047667	0.11479	0.176698	0.0957822

## Sheet: Fig5Data
N	HoldfastGR	Emergence	Initial holdfast weight (mg)	Final holdfast weight (mg)	Final shoot number		N	ShootGR	Initial shoot weight (mg)	Final shoot weight (mg)
0	3.29282	8.22352	3.5	8.8	9		0	2.23103	158.2	216.2
0	0.332466	3.92362	4.1	4.5	2		0	1.74432	199.2	254.3
0	3.02606	8.22352	3	7	9		0	2.30167	153.6	212
0	-0.155304	2.47553	4.7	4.5	1		0	0.51132	164.4	176.6
0	0.817291	5.74799	3.5	4.4	4		40	3.95637	162.7	283.1
0	-1.16222	0	3.6	2.6	0		40	3.98396	184.4	322.1
40	0.376288	0	3.6	4	0		40	4.38048	179.1	330.7
40	3.1419	9.16053	3.9	9.4	12		40	0.990757	127.7	146.7
40	1.96445	6.94968	3	5.2	6		80	3.81217	164.2	280
40	2.15063	8.22352	4.6	8.4	9		80	6.5968	148.2	373.2
40	0.452685	3.92362	3.7	4.2	2		80	4.45029	195.7	364.9
40	0.490004	4.95105	3.4	3.9	3		80	2.79214	177.5	262.4
80	0.258288	3.92362	4	4.3	2		160	0.838695	212.7	239.2
80	3.15139	6.94968	3.6	8.7	6		160	4.20722	136	245.1
80	2.36214	7.84723	3.2	6.2	8		160	2.30524	175.9	242.9
80	0.466501	2.47553	4.3	4.9	1		160	-1.10808	153.1	131.1
80	0.166143	3.92362	4.2	4.4	2
80	0.651148	3.92362	3	3.6	2
160	1.5839	8.56391	4.3	6.7	10
160	1.86496	6.39914	3.5	5.9	5
160	1.30521	6.39914	3.4	4.9	5
160	3.51333	7.84723	4.3	11.5	8
160	1.25499	5.74799	3.8	5.4	4
160	1.14851	3.92362	2.9	4	2
